# Supplementary material for: Design and Synthesis of Dy2TmSbO7/BiHoO3 Heterojunction: The Mechanism and Application for Photocatalytic Degradation of Sulphamethoxypyridazine
Source: Molecules. 2025 Dec 22;31(1):24. doi: 10.3390/molecules31010024 (PMC12787114; doi:10.3390/molecules31010024)
Supplement: Supplementary file 1 [file molecules-31-00024-s001.zip]

Archive with 1 entries (1 files):
- molecules-4030094-supplementary.pdf
